# Supplementary material for: ﻿Three new species of Fuscoporia (Hymenochaetales, Basidiomycota) from southern India revealed by morphological and multigene phylogenetic analyses
Source: MycoKeys. 2025 Nov 18;125:147–66. doi: 10.3897/mycokeys.125.168173 (PMC12648168; doi:10.3897/mycokeys.125.168173)
Supplement: XML Treatment for Fuscoporia indica [file mycokeys.125.168173-treatment1.xml]

<!DOCTYPE tp:taxon-treatment
  PUBLIC "-//TaxonX//DTD Taxonomic Treatment Publishing DTD v0 20100105//EN" "tax-treatment-NSO.dtd">
<tp:taxon-treatment xmlns:tp="http://www.plazi.org/taxpub"><tp:treatment-meta><kwd-group><label>Taxon classification</label><kwd>
              <named-content content-type="kingdom">Fungi</named-content>
            </kwd><kwd>
              <named-content content-type="order">Hymenochaetales</named-content>
            </kwd><kwd>
              <named-content content-type="family">Hymenochaetaceae</named-content>
            </kwd></kwd-group><mixed-citation publication-type="journal"><person-group><name><surname>Gunaseelan</surname><given-names>Sugantha</given-names></name><name><surname>Kezo</surname><given-names>Kezhocuyi</given-names></name><name><surname>Arumugam</surname><given-names>Elangovan</given-names></name><name><surname>Karunarathna</surname><given-names>Samantha C.</given-names></name><name><surname>Fahad Al-Arjani</surname><given-names>Al-Bandari</given-names></name><name><surname>Elgorban</surname><given-names>Abdallah M.</given-names></name><name><surname>Kumla</surname><given-names>Jaturong</given-names></name><name><surname>Suwannarach</surname><given-names>Nakarin</given-names></name><name><surname>Chukeatirote</surname><given-names>Ekachai</given-names></name><name><surname>Kaliyaperumal</surname><given-names>Malarvizhi</given-names></name></person-group><article-title>﻿Three new species of <italic><tp:taxon-name><tp:taxon-name-part taxon-name-part-type="genus" reg="Fuscoporia">Fuscoporia</tp:taxon-name-part></tp:taxon-name></italic> (<tp:taxon-name><tp:taxon-name-part taxon-name-part-type="order">Hymenochaetales</tp:taxon-name-part></tp:taxon-name>, <tp:taxon-name><tp:taxon-name-part taxon-name-part-type="phylum">Basidiomycota</tp:taxon-name-part></tp:taxon-name>) from southern India revealed by morphological and multigene phylogenetic analyses</article-title><source>MycoKeys</source><day>18</day><month>11</month><year>2025</year><volume>125</volume><fpage>147</fpage><lpage>166</lpage><pub-id pub-id-type="doi">10.3897/mycokeys.125.168173</pub-id></mixed-citation></tp:treatment-meta><tp:nomenclature><label>﻿</label><tp:taxon-name><object-id xmlns:xlink="http://www.w3.org/1999/xlink" content-type="arpha" xlink:type="simple">666E4A48-EAC3-5CEE-958C-DD6DF86C6AC1</object-id>
            <tp:taxon-name-part taxon-name-part-type="genus" reg="Fuscoporia">Fuscoporia</tp:taxon-name-part>
            <tp:taxon-name-part taxon-name-part-type="species" reg="indica">indica</tp:taxon-name-part>
            <object-id xmlns:xlink="http://www.w3.org/1999/xlink" content-type="mycobank" xlink:type="simple">MB 859271</object-id>
          </tp:taxon-name><tp:taxon-authority>M. Kaliyaperumal, S. Gunaseelan &amp; K. Kezo</tp:taxon-authority><tp:taxon-status xmlns:xlink="http://www.w3.org/1999/xlink" xlink:type="simple">sp. nov.</tp:taxon-status><xref ref-type="fig" rid="F2">Fig. 2</xref></tp:nomenclature><tp:treatment-sec sec-type="diagnosis" id="SECID0EUPCI"><title>Diagnosis.</title><p><italic><tp:taxon-name><tp:taxon-name-part taxon-name-part-type="genus" reg="Fuscoporia">Fuscoporia</tp:taxon-name-part> <tp:taxon-name-part taxon-name-part-type="species" reg="indica">indica</tp:taxon-name-part></tp:taxon-name></italic> is diagnosed by its annual, applanate, dimidiate basidiome with smooth to glabrous, indistinctly zonate pilear surface, homogenous context, the presence of cystidioles, and ellipsoidal, acyanophilic basidiospores.</p></tp:treatment-sec><tp:treatment-sec sec-type="Holotype" id="SECID0EFQCI"><title>Holotype.</title><p><bold>India</bold> • Tamil Nadu, Salem District, Yercaud, on hardwood, 23 January 2018, S. Gunaseelan, HRS-15A (<bold>holotype</bold> MUBL1104). GenBank: <ext-link xmlns:xlink="http://www.w3.org/1999/xlink" ext-link-type="gen" xlink:href="PP390498" xlink:type="simple">PP390498</ext-link> (<abbrev xmlns:xlink="http://www.w3.org/1999/xlink" xlink:title="nuclear ribosomal large subunit" id="ABBRID0EUQCI" xlink:type="simple">nrLSU</abbrev>); <ext-link xmlns:xlink="http://www.w3.org/1999/xlink" ext-link-type="gen" xlink:href="PV638735" xlink:type="simple">PV638735</ext-link> (<italic><abbrev xmlns:xlink="http://www.w3.org/1999/xlink" xlink:title="RNA polymerase II gene" id="ABBRID0E5QCI" xlink:type="simple">rpb2</abbrev></italic>); <ext-link xmlns:xlink="http://www.w3.org/1999/xlink" ext-link-type="gen" xlink:href="PV638743" xlink:type="simple">PV638743</ext-link> (<italic><abbrev xmlns:xlink="http://www.w3.org/1999/xlink" xlink:title="translation elongation factor 1-alpha gene" id="ABBRID0EIRCI" xlink:type="simple">tef1-α</abbrev></italic>).</p></tp:treatment-sec><tp:treatment-sec sec-type="etymology" id="SECID0EMRCI"><title>Etymology.</title><p>Refers to the type locality, “India.”</p></tp:treatment-sec><tp:treatment-sec sec-type="description" id="SECID0ERRCI"><title>Description.</title><p>Basidiomes annual, pileate, applanate, sessile to imbricate, soft, to light corky when dry. Pilei dimidiate, convex, projecting up to 4.5 cm long, 7 cm broad, and 1 cm thick at the base. Pileal surface yellowish brown (5D8), brown (6E6) to dark brown (6F8), smooth to glabrous, indistinctly zonate. Margin brown (6E5), acute, margin sterile, light brown (6D8), 1 mm in thickness. Pore surface light brown (6D8) to dark brown (6F8). Pores round to angular, 6–8 per mm. Marginal setae absent. Context light brown (6D8), homogenous, up to 3 mm in thickness. Tube layer yellowish-brown (6D8) to brownish-yellow (5C7), hard and corky, with tubes up to 2 mm long.</p><p><bold><italic>Hyphal system</italic>.</bold> Hyphal system dimitic; generative hyphae simple septate; tissue darkening but otherwise unchanged in <abbrev xmlns:xlink="http://www.w3.org/1999/xlink" xlink:title="5% potassium hydroxide" id="ABBRID0E4RCI" xlink:type="simple">KOH</abbrev>.</p><p><bold><italic>Context</italic>.</bold> Generative hyphae, hyaline to pale yellow, thin to slightly thick-walled, branched, frequently septate, 2–4 µm; skeletal hyphae dominant, rust-brown, thick-walled with a medium to wide lumen, unbranched, rarely septate, more or less straight, and regularly arranged, 2.2–3.5 µm.</p><p><bold><italic>Tubes</italic>.</bold> Generative hyphae, dominant at the dissepiment edges and subhymenium, thin-walled, frequently branched and septate, hyaline to pale yellow, 1.8–3.4 µm, some encrusted at dissepiment edges and in hymenium; skeletal hyphae dominant, thick-walled with a medium to wide lumen, more or less straight, subparallel along the tubes, yellow to golden yellow, 2–3.2 µm. Hymenial setae subulate to ventricose, acute to acuminate at the apex, encrusted, mostly originating from tramal hyphae, dark brown, thick-walled, 8−39 × 5−8 µm; Cystidioles hyaline to pale yellow in water, fusoid to subulate, rare, tapering at the end, 6–42 × 2.8–7 µm. Basidioles clavate to broadly clavate 6.5–18 × 2.5–6.5 µm. Basidia broadly clavate, hyaline, four sterigmata, 7–17 × 2.8–6.7 µm. Basidiospores ellipsoid, hyaline, thin-walled, smooth, <abbrev xmlns:xlink="http://www.w3.org/1999/xlink" xlink:title="cotton blue" id="ABBRID0EPSCI" xlink:type="simple">CB</abbrev><sup>−</sup>, <abbrev xmlns:xlink="http://www.w3.org/1999/xlink" xlink:title="Melzer’s reagent" id="ABBRID0EUSCI" xlink:type="simple">IKI</abbrev><sup>−</sup>, (3.2–)3.5–4.5(–4.8) × (2.2–)2.5–2.9(–3.2) µm, Q=1.5, Q range = 1.3–1.7, (n = 30/2).</p><fig id="F2" position="float" orientation="portrait"><object-id xmlns:xlink="http://www.w3.org/1999/xlink" content-type="doi" xlink:type="simple">10.3897/mycokeys.125.168173.figure2</object-id><object-id xmlns:xlink="http://www.w3.org/1999/xlink" content-type="arpha" xlink:type="simple">5C54793A-1A01-5432-BEB7-778D5D9A4492</object-id><label>Figure 2.</label><caption><p><italic><tp:taxon-name><tp:taxon-name-part taxon-name-part-type="genus" reg="Fuscoporia">Fuscoporia</tp:taxon-name-part> <tp:taxon-name-part taxon-name-part-type="species" reg="indica">indica</tp:taxon-name-part></tp:taxon-name></italic> (holotype MUBL1104). <bold>a.</bold> Basidiomes; <bold>b.</bold> Pore surface; <bold>c.</bold> Transverse section of a basidiome; <bold>d.</bold> Dissepiment edges and skeletal hyphae; <bold>e.</bold> Cystidioles; <bold>f.</bold> Hymenial setae; <bold>g.</bold> Basidioles; <bold>h.</bold> Basidia; <bold>i.</bold> Basidiospores. Scale bars: 5 cm (<bold>a, b</bold>); 2 cm (<bold>c</bold>); 5 μm (<bold>d–i</bold>).</p></caption><graphic xmlns:xlink="http://www.w3.org/1999/xlink" xlink:href="mycokeys-125-147-g002.jpg" position="float" orientation="portrait" xlink:type="simple" id="oo_1468446.jpg"><uri content-type="original_file" xlink:type="simple">https://binary.pensoft.net/fig/1468446</uri></graphic></fig></tp:treatment-sec><tp:treatment-sec sec-type="distribution" id="SECID0ERTCI"><title>Distribution.</title><p>India (Tamil Nadu).</p></tp:treatment-sec><tp:treatment-sec sec-type="Additional specimen examined (paratype)" id="SECID0EWTCI"><title>Additional specimen examined (paratype).</title><p><bold>India</bold> • Tamil Nadu, Salem District, Yercaud (<named-content xmlns:xlink="http://www.w3.org/1999/xlink" content-type="dwc:verbatimCoordinates" xlink:type="simple"><named-content content-type="geo-json" specific-use="{&#34;type&#34;:&#34;Point&#34;,&#34;coordinates&#34;:[78.355556,12.334167]}" id="NCID0EBUCI" xlink:type="simple">11°79'63"N, 78°21'20"E</named-content></named-content>), on hardwood, 23 January 2018, S. Gunaseelan, HRS-15B. GenBank: <ext-link xmlns:xlink="http://www.w3.org/1999/xlink" ext-link-type="gen" xlink:href="PQ113747" xlink:type="simple">PQ113747</ext-link> (<abbrev xmlns:xlink="http://www.w3.org/1999/xlink" xlink:title="nuclear ribosomal large subunit" id="ABBRID0ELUCI" xlink:type="simple">nrLSU</abbrev>); <ext-link xmlns:xlink="http://www.w3.org/1999/xlink" ext-link-type="gen" xlink:href="PV638736" xlink:type="simple">PV638736</ext-link> (<italic><abbrev xmlns:xlink="http://www.w3.org/1999/xlink" xlink:title="RNA polymerase II gene" id="ABBRID0EVUCI" xlink:type="simple">rpb2</abbrev></italic>); <ext-link xmlns:xlink="http://www.w3.org/1999/xlink" ext-link-type="gen" xlink:href="PV638744" xlink:type="simple">PV638744</ext-link> (<italic><abbrev xmlns:xlink="http://www.w3.org/1999/xlink" xlink:title="translation elongation factor 1-alpha gene" id="ABBRID0E6UCI" xlink:type="simple">tef1-α</abbrev></italic>).</p></tp:treatment-sec><tp:treatment-sec sec-type="notes" id="SECID0EDVCI"><title>Notes.</title><p>The phenetic characters of <italic><tp:taxon-name><tp:taxon-name-part taxon-name-part-type="genus" reg="Fuscoporia">F.</tp:taxon-name-part> <tp:taxon-name-part taxon-name-part-type="species" reg="indica">indica</tp:taxon-name-part></tp:taxon-name></italic> and <italic><tp:taxon-name><tp:taxon-name-part taxon-name-part-type="genus" reg="Fuscoporia">F.</tp:taxon-name-part> <tp:taxon-name-part taxon-name-part-type="species" reg="licnoides">licnoides</tp:taxon-name-part></tp:taxon-name></italic> are similar, both having a concentrically zonate, glabrous pileal surface, homogeneous context, and acute margin. However, <italic><tp:taxon-name><tp:taxon-name-part taxon-name-part-type="genus" reg="Fuscoporia">F.</tp:taxon-name-part> <tp:taxon-name-part taxon-name-part-type="species" reg="indica">indica</tp:taxon-name-part></tp:taxon-name></italic> differs in having imbricate, dimidiate, convex pilei and smaller basidiospores (<italic><tp:taxon-name><tp:taxon-name-part taxon-name-part-type="genus" reg="Fuscoporia">F.</tp:taxon-name-part> <tp:taxon-name-part taxon-name-part-type="species" reg="indica">indica</tp:taxon-name-part></tp:taxon-name></italic> 3.2–4.8 × 2.2–3.2 μm vs. <italic><tp:taxon-name><tp:taxon-name-part taxon-name-part-type="genus" reg="Fuscoporia">F.</tp:taxon-name-part> <tp:taxon-name-part taxon-name-part-type="species" reg="licnoides">licnoides</tp:taxon-name-part></tp:taxon-name></italic> 4–5 × 2.5–3.5 μm) (<xref ref-type="bibr" rid="B31">Oliveira and Gibertoni 2023</xref>). <italic><tp:taxon-name><tp:taxon-name-part taxon-name-part-type="genus" reg="Fuscoporia">Fuscoporia</tp:taxon-name-part> <tp:taxon-name-part taxon-name-part-type="species" reg="indica">indica</tp:taxon-name-part></tp:taxon-name></italic> differs from <italic><tp:taxon-name><tp:taxon-name-part taxon-name-part-type="genus" reg="Fuscoporia">F.</tp:taxon-name-part> <tp:taxon-name-part taxon-name-part-type="species" reg="callimorpha">callimorpha</tp:taxon-name-part></tp:taxon-name></italic> in having an imbricate basidiome, convex pilei, smaller pores, and larger hymenial setae (<xref ref-type="bibr" rid="B15">Dai 2010</xref>). <italic><tp:taxon-name><tp:taxon-name-part taxon-name-part-type="genus" reg="Fuscoporia">Fuscoporia</tp:taxon-name-part> <tp:taxon-name-part taxon-name-part-type="species" reg="indica">indica</tp:taxon-name-part></tp:taxon-name></italic>, <italic><tp:taxon-name><tp:taxon-name-part taxon-name-part-type="genus" reg="Fuscoporia">F.</tp:taxon-name-part> <tp:taxon-name-part taxon-name-part-type="species" reg="senex">senex</tp:taxon-name-part></tp:taxon-name></italic>, and <italic><tp:taxon-name><tp:taxon-name-part taxon-name-part-type="genus" reg="Fuscoporia">F.</tp:taxon-name-part> <tp:taxon-name-part taxon-name-part-type="species" reg="torulosa">torulosa</tp:taxon-name-part></tp:taxon-name></italic> share similar features such as applanate, dimidiate basidiomes with a dimitic hyphal system, the presence of cystidioles, and cyanophilic basidiospores, but <italic><tp:taxon-name><tp:taxon-name-part taxon-name-part-type="genus" reg="Fuscoporia">F.</tp:taxon-name-part> <tp:taxon-name-part taxon-name-part-type="species" reg="indica">indica</tp:taxon-name-part></tp:taxon-name></italic> differs in having a glabrous, azonate pilear surface and larger basidiospores. <italic><tp:taxon-name><tp:taxon-name-part taxon-name-part-type="genus" reg="Fuscoporia">Fuscoporia</tp:taxon-name-part> <tp:taxon-name-part taxon-name-part-type="species" reg="indica">indica</tp:taxon-name-part></tp:taxon-name></italic> also differs from <italic><tp:taxon-name><tp:taxon-name-part taxon-name-part-type="genus" reg="Fuscoporia">F.</tp:taxon-name-part> <tp:taxon-name-part taxon-name-part-type="species" reg="rhabarbarina">rhabarbarina</tp:taxon-name-part></tp:taxon-name></italic> by the absence of a crust above the context at maturity and, microscopically, by larger basidiospores. In contrast, <italic><tp:taxon-name><tp:taxon-name-part taxon-name-part-type="genus" reg="Fuscoporia">F.</tp:taxon-name-part> <tp:taxon-name-part taxon-name-part-type="species" reg="rhabarbarina">rhabarbarina</tp:taxon-name-part></tp:taxon-name></italic> is identified by the presence of a crust above the context in older specimens and smaller spores (3.2–4.2 × 2–2.5 μm) (<xref ref-type="bibr" rid="B15">Dai 2010</xref>).</p></tp:treatment-sec><ref-list><ref id="B31"><mixed-citation xmlns:xlink="http://www.w3.org/1999/xlink" xlink:type="simple"><person-group><name name-style="western"><surname>Oliveira</surname><given-names>VRT</given-names></name><name name-style="western"><surname>Gibertoni</surname><given-names>TB</given-names></name></person-group> (<year>2023</year>) <article-title>New records on <italic><tp:taxon-name><tp:taxon-name-part taxon-name-part-type="genus">Fomitiporia</tp:taxon-name-part></tp:taxon-name></italic> and <italic><tp:taxon-name><tp:taxon-name-part taxon-name-part-type="genus">Fuscoporia</tp:taxon-name-part></tp:taxon-name></italic> (<tp:taxon-name><tp:taxon-name-part taxon-name-part-type="family">Hymenochaetaceae</tp:taxon-name-part></tp:taxon-name>) in areas of the Atlantic Forest in Northeastern Brazil.</article-title><source>Lilloa</source><volume>60</volume>(<issue>1</issue>): <fpage>41</fpage>–<lpage>57</lpage>. <ext-link xlink:href="10.30550/j.lil/2023.60.1/2023.03.20" ext-link-type="doi" xlink:type="simple">https://doi.org/10.30550/j.lil/2023.60.1/2023.03.20</ext-link></mixed-citation></ref><ref id="B15"><mixed-citation xmlns:xlink="http://www.w3.org/1999/xlink" xlink:type="simple"><person-group><name name-style="western"><surname>Dai</surname><given-names>YC</given-names></name></person-group> (<year>2010</year>) <article-title><tp:taxon-name><tp:taxon-name-part taxon-name-part-type="family">Hymenochaetaceae</tp:taxon-name-part></tp:taxon-name> (<tp:taxon-name><tp:taxon-name-part taxon-name-part-type="phylum">Basidiomycota</tp:taxon-name-part></tp:taxon-name>) in China.</article-title><source>Fungal Diversity</source><volume>45</volume>(<issue>1</issue>): <fpage>131</fpage>–<lpage>343</lpage>. <ext-link xlink:href="10.1007/s13225-010-0066-9" ext-link-type="doi" xlink:type="simple">https://doi.org/10.1007/s13225-010-0066-9</ext-link></mixed-citation></ref></ref-list></tp:taxon-treatment>
