# Supplementary material for: ﻿Three new species of Fuscoporia (Hymenochaetales, Basidiomycota) from southern India revealed by morphological and multigene phylogenetic analyses
Source: MycoKeys. 2025 Nov 18;125:147–66. doi: 10.3897/mycokeys.125.168173 (PMC12648168; doi:10.3897/mycokeys.125.168173)
Supplement: XML Treatment for Fuscoporia sirumalaiensis [file mycokeys.125.168173-treatment2.xml]

<!DOCTYPE tp:taxon-treatment
  PUBLIC "-//TaxonX//DTD Taxonomic Treatment Publishing DTD v0 20100105//EN" "tax-treatment-NSO.dtd">
<tp:taxon-treatment xmlns:tp="http://www.plazi.org/taxpub"><tp:treatment-meta><kwd-group><label>Taxon classification</label><kwd>
              <named-content content-type="kingdom">Fungi</named-content>
            </kwd><kwd>
              <named-content content-type="order">Hymenochaetales</named-content>
            </kwd><kwd>
              <named-content content-type="family">Hymenochaetaceae</named-content>
            </kwd></kwd-group><mixed-citation publication-type="journal"><person-group><name><surname>Gunaseelan</surname><given-names>Sugantha</given-names></name><name><surname>Kezo</surname><given-names>Kezhocuyi</given-names></name><name><surname>Arumugam</surname><given-names>Elangovan</given-names></name><name><surname>Karunarathna</surname><given-names>Samantha C.</given-names></name><name><surname>Fahad Al-Arjani</surname><given-names>Al-Bandari</given-names></name><name><surname>Elgorban</surname><given-names>Abdallah M.</given-names></name><name><surname>Kumla</surname><given-names>Jaturong</given-names></name><name><surname>Suwannarach</surname><given-names>Nakarin</given-names></name><name><surname>Chukeatirote</surname><given-names>Ekachai</given-names></name><name><surname>Kaliyaperumal</surname><given-names>Malarvizhi</given-names></name></person-group><article-title>﻿Three new species of <italic><tp:taxon-name><tp:taxon-name-part taxon-name-part-type="genus" reg="Fuscoporia">Fuscoporia</tp:taxon-name-part></tp:taxon-name></italic> (<tp:taxon-name><tp:taxon-name-part taxon-name-part-type="order">Hymenochaetales</tp:taxon-name-part></tp:taxon-name>, <tp:taxon-name><tp:taxon-name-part taxon-name-part-type="phylum">Basidiomycota</tp:taxon-name-part></tp:taxon-name>) from southern India revealed by morphological and multigene phylogenetic analyses</article-title><source>MycoKeys</source><day>18</day><month>11</month><year>2025</year><volume>125</volume><fpage>147</fpage><lpage>166</lpage><pub-id pub-id-type="doi">10.3897/mycokeys.125.168173</pub-id></mixed-citation></tp:treatment-meta><tp:nomenclature><label>﻿</label><tp:taxon-name><object-id xmlns:xlink="http://www.w3.org/1999/xlink" content-type="arpha" xlink:type="simple">CFCC5B7B-A5D2-56B4-ADDF-210A983564FD</object-id>
            <tp:taxon-name-part taxon-name-part-type="genus" reg="Fuscoporia">Fuscoporia</tp:taxon-name-part>
            <tp:taxon-name-part taxon-name-part-type="species" reg="sirumalaiensis">sirumalaiensis</tp:taxon-name-part>
            <object-id xmlns:xlink="http://www.w3.org/1999/xlink" content-type="mycobank" xlink:type="simple">MB 859272</object-id>
          </tp:taxon-name><tp:taxon-authority>E. Arumugam, S. Gunaseelan &amp; M. Kaliyaperumal</tp:taxon-authority><tp:taxon-status xmlns:xlink="http://www.w3.org/1999/xlink" xlink:type="simple">sp. nov.</tp:taxon-status><xref ref-type="fig" rid="F3">Fig. 3</xref></tp:nomenclature><tp:treatment-sec sec-type="diagnosis" id="SECID0E42CI"><title>Diagnosis.</title><p>Morphologically, <italic><tp:taxon-name><tp:taxon-name-part taxon-name-part-type="genus" reg="Fuscoporia">Fuscoporia</tp:taxon-name-part> <tp:taxon-name-part taxon-name-part-type="species" reg="sirumalaiensis">sirumalaiensis</tp:taxon-name-part></tp:taxon-name></italic> is unique with a perennial, imbricate to pileate, dimidiate basidiome, smooth to glabrous, concentrically zonate pilear surface, the presence of cystidioles, hymenial setae, and ellipsoidal basidiospores.</p></tp:treatment-sec><tp:treatment-sec sec-type="Holotype" id="SECID0EO3CI"><title>Holotype.</title><p><bold>India</bold> • Tamil Nadu, Dindigul District, Sirumalai (<named-content xmlns:xlink="http://www.w3.org/1999/xlink" content-type="dwc:verbatimCoordinates" xlink:type="simple"><named-content content-type="geo-json" specific-use="{&#34;type&#34;:&#34;Point&#34;,&#34;coordinates&#34;:[78.031667,10.473056]}" id="NCID0EZ3CI" xlink:type="simple">10°28'23"N, 78°01'54"E</named-content></named-content>), on hardwood, 31 Dec. 2022, M. Kaliyaperumal, SRM09 (holotype MUBL1106). GenBank: <ext-link xmlns:xlink="http://www.w3.org/1999/xlink" ext-link-type="gen" xlink:href="PP390500" xlink:type="simple">PP390500</ext-link> (<abbrev xmlns:xlink="http://www.w3.org/1999/xlink" xlink:title="nuclear ribosomal large subunit" id="ABBRID0ED4CI" xlink:type="simple">nrLSU</abbrev>); <ext-link xmlns:xlink="http://www.w3.org/1999/xlink" ext-link-type="gen" xlink:href="PQ098037" xlink:type="simple">PQ098037</ext-link> (<abbrev xmlns:xlink="http://www.w3.org/1999/xlink" xlink:title="nuclear ribosomal internal transcribed spacer" id="ABBRID0EM4CI" xlink:type="simple">ITS</abbrev>); <ext-link xmlns:xlink="http://www.w3.org/1999/xlink" ext-link-type="gen" xlink:href="PV638737" xlink:type="simple">PV638737</ext-link> (<italic><abbrev xmlns:xlink="http://www.w3.org/1999/xlink" xlink:title="RNA polymerase II gene" id="ABBRID0EW4CI" xlink:type="simple">rpb2</abbrev></italic>); <ext-link xmlns:xlink="http://www.w3.org/1999/xlink" ext-link-type="gen" xlink:href="PV638741" xlink:type="simple">PV638741</ext-link> (<italic><abbrev xmlns:xlink="http://www.w3.org/1999/xlink" xlink:title="translation elongation factor 1-alpha gene" id="ABBRID0EA5CI" xlink:type="simple">tef1-α</abbrev></italic>).</p></tp:treatment-sec><tp:treatment-sec sec-type="etymology" id="SECID0EE5CI"><title>Etymology.</title><p>Refers to the type locality “Sirumalai,” India.</p></tp:treatment-sec><tp:treatment-sec sec-type="description" id="SECID0EJ5CI"><title>Description.</title><p>Basidiomes biennial to perennial, imbricate to pileate, sessile, applanate. Pilei dimidiate, projecting up to 5.2 cm long, 7 cm wide, and 2 cm thick near the attachment. Pilear surface dark brown (6F7) to greyish brown (6E3), smooth to glabrous, concentrically zonate. Margin brown (6E8), acute, up to 1 mm. Context light brown (6D8) to brown (6E8), duplex, 0.4 cm. Pore surface, light brown (6D6) to brown (6E7). Pores circular, 5–8 per mm. Tubes light brown (6D8) to brown (6E8), up to 1 cm long, each stratum up to 0.2 cm.</p><p><bold><italic>Hyphal system</italic>.</bold> Hyphal system dimitic; generative hyphae simple septate; tissue darkening but otherwise unchanged in <abbrev xmlns:xlink="http://www.w3.org/1999/xlink" xlink:title="5% potassium hydroxide" id="ABBRID0EV5CI" xlink:type="simple">KOH</abbrev>.</p><p><bold><italic>Context</italic>.</bold> Generative hyphae rare, hyaline, thin to slightly thick-walled, branched, frequently septate, 2–5 µm; skeletal hyphae rust-brown, thick-walled with a narrow to wide lumen, unbranched, aseptate, 2.5–5 µm.</p><p><bold><italic>Trama</italic>.</bold> Generative hyphae hyaline, thin to thick-walled, mostly present at dissepiment edges and subhymenium, frequently branched with simple septate, a few are encrusted at dissepiment edges and in the hymenium, 2.5–5.2 µm; skeletal hyphae dominant, yellowish brown, thick-walled with a medium to wide lumen, aseptate, subparallel along the tubes, 2.5–5.6 µm. Hymenial setae subulate to ventricose, indistinctly encrusted, dark brown, 20−45 × 5.2−9 µm. Cystidioles hyaline, fusoid to subulate, infrequent, tapering at the end, 9–28 × 2.5–7.2 µm. Basidioles broadly clavate 6.5–18 × 3.5–6.2 µm. Basidia broadly clavate, hyaline, four sterigmata, 6–17 × 4–6.5 µm. Basidiospores ellipsoid, hyaline, thin-walled, smooth, <abbrev xmlns:xlink="http://www.w3.org/1999/xlink" xlink:title="cotton blue" id="ABBRID0EH6CI" xlink:type="simple">CB</abbrev> ̄, <abbrev xmlns:xlink="http://www.w3.org/1999/xlink" xlink:title="Melzer’s reagent" id="ABBRID0EL6CI" xlink:type="simple">IKI</abbrev> ̄, (2.8–)3.1–3.6(–3.8) × (1.8–)2.1–2.6(–2.8) µm, Q=1.5, Q range = 1.2–1.6, (n = 30/2).</p><fig id="F3" position="float" orientation="portrait"><object-id xmlns:xlink="http://www.w3.org/1999/xlink" content-type="doi" xlink:type="simple">10.3897/mycokeys.125.168173.figure3</object-id><object-id xmlns:xlink="http://www.w3.org/1999/xlink" content-type="arpha" xlink:type="simple">F3B1D84E-8713-5928-972D-F3631B54A3C0</object-id><label>Figure 3.</label><caption><p><italic><tp:taxon-name><tp:taxon-name-part taxon-name-part-type="genus" reg="Fuscoporia">Fuscoporia</tp:taxon-name-part> <tp:taxon-name-part taxon-name-part-type="species" reg="sirumalaiensis">sirumalaiensis</tp:taxon-name-part></tp:taxon-name></italic> (holotype MUBL1106). <bold>a.</bold> Basidiomes; <bold>b.</bold> Pore surface; <bold>c.</bold> Transverse section of a basidiome (arrows indicate the stratified tube layers); <bold>d.</bold> Dissepiment edges and skeletal hyphae; <bold>e.</bold> Hymenial setae; <bold>f.</bold> Cystidioles; <bold>g.</bold> Basidioles; <bold>h.</bold> Basidia; <bold>i.</bold> Basidiospores. Scale bars: 2 cm (<bold>a–c</bold>); 5 μm (<bold>d–i</bold>).</p></caption><graphic xmlns:xlink="http://www.w3.org/1999/xlink" xlink:href="mycokeys-125-147-g003.jpg" position="float" orientation="portrait" xlink:type="simple" id="oo_1468447.jpg"><uri content-type="original_file" xlink:type="simple">https://binary.pensoft.net/fig/1468447</uri></graphic></fig></tp:treatment-sec><tp:treatment-sec sec-type="distribution" id="SECID0EHADI"><title>Distribution.</title><p>India (Tamil Nadu).</p></tp:treatment-sec><tp:treatment-sec sec-type="Additional specimen examined" id="SECID0EMADI"><title>Additional specimen examined.</title><p><bold>India</bold> • Tamil Nadu, Dindigul District, Sirumalai (<named-content xmlns:xlink="http://www.w3.org/1999/xlink" content-type="dwc:verbatimCoordinates" xlink:type="simple"><named-content content-type="geo-json" specific-use="{&#34;type&#34;:&#34;Point&#34;,&#34;coordinates&#34;:[78.032500,10.470278]}" id="NCID0EXADI" xlink:type="simple">10°27'73"N, 78°01'57"E</named-content></named-content>), on hardwood, 31 December 2022, M. Kaliyaperumal, SRM21. GenBank: <ext-link xmlns:xlink="http://www.w3.org/1999/xlink" ext-link-type="gen" xlink:href="PQ113746" xlink:type="simple">PQ113746</ext-link> (<abbrev xmlns:xlink="http://www.w3.org/1999/xlink" xlink:title="nuclear ribosomal large subunit" id="ABBRID0EBBDI" xlink:type="simple">nrLSU</abbrev>); <ext-link xmlns:xlink="http://www.w3.org/1999/xlink" ext-link-type="gen" xlink:href="PQ098038" xlink:type="simple">PQ098038</ext-link> (<abbrev xmlns:xlink="http://www.w3.org/1999/xlink" xlink:title="nuclear ribosomal internal transcribed spacer" id="ABBRID0EKBDI" xlink:type="simple">ITS</abbrev>); <ext-link xmlns:xlink="http://www.w3.org/1999/xlink" ext-link-type="gen" xlink:href="PV638738" xlink:type="simple">PV638738</ext-link> (<italic><abbrev xmlns:xlink="http://www.w3.org/1999/xlink" xlink:title="RNA polymerase II gene" id="ABBRID0EUBDI" xlink:type="simple">rpb2</abbrev></italic>); <ext-link xmlns:xlink="http://www.w3.org/1999/xlink" ext-link-type="gen" xlink:href="PV638742" xlink:type="simple">PV638742</ext-link> (<italic><abbrev xmlns:xlink="http://www.w3.org/1999/xlink" xlink:title="translation elongation factor 1-alpha gene" id="ABBRID0E5BDI" xlink:type="simple">tef1-α</abbrev></italic>).</p></tp:treatment-sec><tp:treatment-sec sec-type="notes" id="SECID0ECCDI"><title>Notes.</title><p>Multigene phylogenetic analyses revealed that <italic><tp:taxon-name><tp:taxon-name-part taxon-name-part-type="genus" reg="Fuscoporia">Fuscoporia</tp:taxon-name-part> <tp:taxon-name-part taxon-name-part-type="species" reg="sirumalaiensis">sirumalaiensis</tp:taxon-name-part></tp:taxon-name></italic> forms a sister clade to <italic><tp:taxon-name><tp:taxon-name-part taxon-name-part-type="genus" reg="Fuscoporia">F.</tp:taxon-name-part> <tp:taxon-name-part taxon-name-part-type="species" reg="rhabarbarina">rhabarbarina</tp:taxon-name-part></tp:taxon-name></italic> (83% <abbrev xmlns:xlink="http://www.w3.org/1999/xlink" xlink:title="Maximum likelihood" id="ABBRID0E5CDI" xlink:type="simple">ML</abbrev>/1 <abbrev xmlns:xlink="http://www.w3.org/1999/xlink" xlink:title="Bayesian inference" id="ABBRID0ECDDI" xlink:type="simple">BI</abbrev>) within the <italic><tp:taxon-name><tp:taxon-name-part taxon-name-part-type="genus" reg="Fuscoporia">F.</tp:taxon-name-part> <tp:taxon-name-part taxon-name-part-type="species" reg="torulosa">torulosa</tp:taxon-name-part></tp:taxon-name></italic> complex (<xref ref-type="bibr" rid="B9">Chen et al. 2023a</xref>, <xref ref-type="bibr" rid="B10">b</xref>). <italic><tp:taxon-name><tp:taxon-name-part taxon-name-part-type="genus" reg="Fuscoporia">Fuscoporia</tp:taxon-name-part> <tp:taxon-name-part taxon-name-part-type="species" reg="sirumalaiensis">sirumalaiensis</tp:taxon-name-part></tp:taxon-name></italic> and <italic><tp:taxon-name><tp:taxon-name-part taxon-name-part-type="genus" reg="Fuscoporia">F.</tp:taxon-name-part> <tp:taxon-name-part taxon-name-part-type="species" reg="rhabarbarina">rhabarbarina</tp:taxon-name-part></tp:taxon-name></italic> are similar only in their concentrically zonate brown basidiomes, but the two species differ greatly in other morphological characteristics such as the size of cystidioles, hymenial setae, and basidiospores (<xref ref-type="bibr" rid="B15">Dai 2010</xref>). The phenetic features of <italic><tp:taxon-name><tp:taxon-name-part taxon-name-part-type="genus" reg="Fuscoporia">F.</tp:taxon-name-part> <tp:taxon-name-part taxon-name-part-type="species" reg="sirumalaiensis">sirumalaiensis</tp:taxon-name-part></tp:taxon-name></italic> vary significantly from those of <italic><tp:taxon-name><tp:taxon-name-part taxon-name-part-type="genus" reg="Fuscoporia">F.</tp:taxon-name-part> <tp:taxon-name-part taxon-name-part-type="species" reg="callimorpha">callimorpha</tp:taxon-name-part></tp:taxon-name></italic>, <italic><tp:taxon-name><tp:taxon-name-part taxon-name-part-type="genus" reg="Fuscoporia">F.</tp:taxon-name-part> <tp:taxon-name-part taxon-name-part-type="species" reg="dhofarensis">dhofarensis</tp:taxon-name-part></tp:taxon-name></italic>, and <italic><tp:taxon-name><tp:taxon-name-part taxon-name-part-type="genus" reg="Fuscoporia">F.</tp:taxon-name-part> <tp:taxon-name-part taxon-name-part-type="species" reg="licnoides">licnoides</tp:taxon-name-part></tp:taxon-name></italic> (<xref ref-type="bibr" rid="B15">Dai 2010</xref>; <xref ref-type="bibr" rid="B31">Oliveira and Gibertoni 2023</xref>). <italic><tp:taxon-name><tp:taxon-name-part taxon-name-part-type="genus" reg="Fuscoporia">Fuscoporia</tp:taxon-name-part> <tp:taxon-name-part taxon-name-part-type="species" reg="sirumalaiensis">sirumalaiensis</tp:taxon-name-part></tp:taxon-name></italic> differs from <italic><tp:taxon-name><tp:taxon-name-part taxon-name-part-type="genus" reg="Fuscoporia">F.</tp:taxon-name-part> <tp:taxon-name-part taxon-name-part-type="species" reg="indica">indica</tp:taxon-name-part></tp:taxon-name></italic> in having larger hymenial setae, differences in cystidiole size, and smaller basidiospores (<italic><tp:taxon-name><tp:taxon-name-part taxon-name-part-type="genus" reg="Fuscoporia">F.</tp:taxon-name-part> <tp:taxon-name-part taxon-name-part-type="species" reg="sirumalaiensis">sirumalaiensis</tp:taxon-name-part></tp:taxon-name></italic> (2.8–)3.1–3.6(–3.8) × (1.8–)2.1–2.6(–2.8) μm vs. <italic><tp:taxon-name><tp:taxon-name-part taxon-name-part-type="genus" reg="Fuscoporia">F.</tp:taxon-name-part> <tp:taxon-name-part taxon-name-part-type="species" reg="indica">indica</tp:taxon-name-part></tp:taxon-name></italic> (3.2–)3.5–4.5(–4.8) × (2.2–)2.5–2.9(–3.2) μm) (present study).</p></tp:treatment-sec><ref-list><ref id="B9"><mixed-citation xmlns:xlink="http://www.w3.org/1999/xlink" xlink:type="simple"><person-group><name name-style="western"><surname>Chen</surname><given-names>Q</given-names></name><name name-style="western"><surname>Liu</surname><given-names>L</given-names></name><name name-style="western"><surname>Si</surname><given-names>J</given-names></name><name name-style="western"><surname>Vlasák</surname><given-names>J</given-names></name></person-group> (<year>2023a</year>) Taxonomic and phylogenetic contributions to <italic><tp:taxon-name><tp:taxon-name-part taxon-name-part-type="genus">Fuscoporia</tp:taxon-name-part></tp:taxon-name></italic> (<tp:taxon-name><tp:taxon-name-part taxon-name-part-type="order">Hymenochaetales</tp:taxon-name-part></tp:taxon-name>, <tp:taxon-name><tp:taxon-name-part taxon-name-part-type="phylum">Basidiomycota</tp:taxon-name-part></tp:taxon-name>): Two new species from Hawaii with a key to North American species. Frontiers in Cellular and Infection Microbiology 13: 1205669. <ext-link xlink:href="10.3389/fcimb.2023.1205669" ext-link-type="doi" xlink:type="simple">https://doi.org/10.3389/fcimb.2023.1205669</ext-link></mixed-citation></ref><ref id="B10"><mixed-citation xmlns:xlink="http://www.w3.org/1999/xlink" xlink:type="simple"><person-group><name name-style="western"><surname>Chen</surname><given-names>Q</given-names></name><name name-style="western"><surname>Luo</surname><given-names>HD</given-names></name><name name-style="western"><surname>Cheng</surname><given-names>N</given-names></name><name name-style="western"><surname>Zhang</surname><given-names>DS</given-names></name></person-group> (<year>2023b</year>) <article-title>Morphological and molecular evidence for a new species of <italic><tp:taxon-name><tp:taxon-name-part taxon-name-part-type="genus">Fuscoporia</tp:taxon-name-part></tp:taxon-name></italic> (<tp:taxon-name><tp:taxon-name-part taxon-name-part-type="order">Hymenochaetales</tp:taxon-name-part></tp:taxon-name>, <tp:taxon-name><tp:taxon-name-part taxon-name-part-type="phylum">Basidiomycota</tp:taxon-name-part></tp:taxon-name>) from tropics.</article-title><source>Phytotaxa</source><volume>619</volume>(<issue>3</issue>): <fpage>219</fpage>–<lpage>231</lpage>. <ext-link xlink:href="10.11646/phytotaxa.619.3.2" ext-link-type="doi" xlink:type="simple">https://doi.org/10.11646/phytotaxa.619.3.2</ext-link></mixed-citation></ref><ref id="B15"><mixed-citation xmlns:xlink="http://www.w3.org/1999/xlink" xlink:type="simple"><person-group><name name-style="western"><surname>Dai</surname><given-names>YC</given-names></name></person-group> (<year>2010</year>) <article-title><tp:taxon-name><tp:taxon-name-part taxon-name-part-type="family">Hymenochaetaceae</tp:taxon-name-part></tp:taxon-name> (<tp:taxon-name><tp:taxon-name-part taxon-name-part-type="phylum">Basidiomycota</tp:taxon-name-part></tp:taxon-name>) in China.</article-title><source>Fungal Diversity</source><volume>45</volume>(<issue>1</issue>): <fpage>131</fpage>–<lpage>343</lpage>. <ext-link xlink:href="10.1007/s13225-010-0066-9" ext-link-type="doi" xlink:type="simple">https://doi.org/10.1007/s13225-010-0066-9</ext-link></mixed-citation></ref><ref id="B31"><mixed-citation xmlns:xlink="http://www.w3.org/1999/xlink" xlink:type="simple"><person-group><name name-style="western"><surname>Oliveira</surname><given-names>VRT</given-names></name><name name-style="western"><surname>Gibertoni</surname><given-names>TB</given-names></name></person-group> (<year>2023</year>) <article-title>New records on <italic><tp:taxon-name><tp:taxon-name-part taxon-name-part-type="genus">Fomitiporia</tp:taxon-name-part></tp:taxon-name></italic> and <italic><tp:taxon-name><tp:taxon-name-part taxon-name-part-type="genus">Fuscoporia</tp:taxon-name-part></tp:taxon-name></italic> (<tp:taxon-name><tp:taxon-name-part taxon-name-part-type="family">Hymenochaetaceae</tp:taxon-name-part></tp:taxon-name>) in areas of the Atlantic Forest in Northeastern Brazil.</article-title><source>Lilloa</source><volume>60</volume>(<issue>1</issue>): <fpage>41</fpage>–<lpage>57</lpage>. <ext-link xlink:href="10.30550/j.lil/2023.60.1/2023.03.20" ext-link-type="doi" xlink:type="simple">https://doi.org/10.30550/j.lil/2023.60.1/2023.03.20</ext-link></mixed-citation></ref></ref-list></tp:taxon-treatment>
