# Supplementary material for: ﻿Three new species of Fuscoporia (Hymenochaetales, Basidiomycota) from southern India revealed by morphological and multigene phylogenetic analyses
Source: MycoKeys. 2025 Nov 18;125:147–66. doi: 10.3897/mycokeys.125.168173 (PMC12648168; doi:10.3897/mycokeys.125.168173)
Supplement: XML Treatment for Fuscoporia terminalianae [file mycokeys.125.168173-treatment3.xml]

<!DOCTYPE tp:taxon-treatment
  PUBLIC "-//TaxonX//DTD Taxonomic Treatment Publishing DTD v0 20100105//EN" "tax-treatment-NSO.dtd">
<tp:taxon-treatment xmlns:tp="http://www.plazi.org/taxpub"><tp:treatment-meta><kwd-group><label>Taxon classification</label><kwd>
              <named-content content-type="kingdom">Fungi</named-content>
            </kwd><kwd>
              <named-content content-type="order">Hymenochaetales</named-content>
            </kwd><kwd>
              <named-content content-type="family">Hymenochaetaceae</named-content>
            </kwd></kwd-group><mixed-citation publication-type="journal"><person-group><name><surname>Gunaseelan</surname><given-names>Sugantha</given-names></name><name><surname>Kezo</surname><given-names>Kezhocuyi</given-names></name><name><surname>Arumugam</surname><given-names>Elangovan</given-names></name><name><surname>Karunarathna</surname><given-names>Samantha C.</given-names></name><name><surname>Fahad Al-Arjani</surname><given-names>Al-Bandari</given-names></name><name><surname>Elgorban</surname><given-names>Abdallah M.</given-names></name><name><surname>Kumla</surname><given-names>Jaturong</given-names></name><name><surname>Suwannarach</surname><given-names>Nakarin</given-names></name><name><surname>Chukeatirote</surname><given-names>Ekachai</given-names></name><name><surname>Kaliyaperumal</surname><given-names>Malarvizhi</given-names></name></person-group><article-title>﻿Three new species of <italic><tp:taxon-name><tp:taxon-name-part taxon-name-part-type="genus" reg="Fuscoporia">Fuscoporia</tp:taxon-name-part></tp:taxon-name></italic> (<tp:taxon-name><tp:taxon-name-part taxon-name-part-type="order">Hymenochaetales</tp:taxon-name-part></tp:taxon-name>, <tp:taxon-name><tp:taxon-name-part taxon-name-part-type="phylum">Basidiomycota</tp:taxon-name-part></tp:taxon-name>) from southern India revealed by morphological and multigene phylogenetic analyses</article-title><source>MycoKeys</source><day>18</day><month>11</month><year>2025</year><volume>125</volume><fpage>147</fpage><lpage>166</lpage><pub-id pub-id-type="doi">10.3897/mycokeys.125.168173</pub-id></mixed-citation></tp:treatment-meta><tp:nomenclature><label>﻿</label><tp:taxon-name><object-id xmlns:xlink="http://www.w3.org/1999/xlink" content-type="arpha" xlink:type="simple">4E9D40F2-3415-5E87-BB22-D1F6B92034B9</object-id>
            <tp:taxon-name-part taxon-name-part-type="genus" reg="Fuscoporia">Fuscoporia</tp:taxon-name-part>
            <tp:taxon-name-part taxon-name-part-type="species" reg="terminalianae">terminalianae</tp:taxon-name-part>
            <object-id xmlns:xlink="http://www.w3.org/1999/xlink" content-type="mycobank" xlink:type="simple">MB 859273</object-id>
          </tp:taxon-name><tp:taxon-authority>E. Arumugam, S. Gunaseelan &amp; M. Kaliyaperumal</tp:taxon-authority><tp:taxon-status xmlns:xlink="http://www.w3.org/1999/xlink" xlink:type="simple">sp. nov.</tp:taxon-status><xref ref-type="fig" rid="F4">Fig. 4</xref></tp:nomenclature><tp:treatment-sec sec-type="diagnosis" id="SECID0EBJDI"><title>Diagnosis.</title><p>Morphologically, <italic><tp:taxon-name><tp:taxon-name-part taxon-name-part-type="genus" reg="Fuscoporia">F.</tp:taxon-name-part> <tp:taxon-name-part taxon-name-part-type="species" reg="terminalianae">terminalianae</tp:taxon-name-part></tp:taxon-name></italic> can be diagnosed by an annual, resupinate to effused, often pileate basidiome, infrequently warted, and widely zonate pilear surface with homogeneous context. Microscopically, the presence of cystidioles and ellipsoidal, acyanophilic basidiospores are characteristic features of this species.</p></tp:treatment-sec><tp:treatment-sec sec-type="Holotype" id="SECID0E2JDI"><title>Holotype.</title><p><bold>India</bold> • Tamil Nadu, Kallakurichi District, Vellimalai (<named-content xmlns:xlink="http://www.w3.org/1999/xlink" content-type="dwc:verbatimCoordinates" xlink:type="simple"><named-content content-type="geo-json" specific-use="{&#34;type&#34;:&#34;Point&#34;,&#34;coordinates&#34;:[79.171111,12.437778]}" id="NCID0EGKDI" xlink:type="simple">11°86'16"N, 78°70'16"E</named-content></named-content>), on dead wood (<italic>Terminalia bellerica</italic>), 30 Oct. 2019, M. Kaliyaperumal, VM2A (<bold>holotype</bold> MUBL1107). GenBank: <ext-link xmlns:xlink="http://www.w3.org/1999/xlink" ext-link-type="gen" xlink:href="PP390501" xlink:type="simple">PP390501</ext-link> (<abbrev xmlns:xlink="http://www.w3.org/1999/xlink" xlink:title="nuclear ribosomal large subunit" id="ABBRID0EUKDI" xlink:type="simple">nrLSU</abbrev>); <ext-link xmlns:xlink="http://www.w3.org/1999/xlink" ext-link-type="gen" xlink:href="PQ098033" xlink:type="simple">PQ098033</ext-link> (<abbrev xmlns:xlink="http://www.w3.org/1999/xlink" xlink:title="nuclear ribosomal internal transcribed spacer" id="ABBRID0E4KDI" xlink:type="simple">ITS</abbrev>); <ext-link xmlns:xlink="http://www.w3.org/1999/xlink" ext-link-type="gen" xlink:href="PV638733" xlink:type="simple">PV638733</ext-link> (<italic><abbrev xmlns:xlink="http://www.w3.org/1999/xlink" xlink:title="RNA polymerase II gene" id="ABBRID0EHLDI" xlink:type="simple">rpb2</abbrev></italic>); <ext-link xmlns:xlink="http://www.w3.org/1999/xlink" ext-link-type="gen" xlink:href="PV638739" xlink:type="simple">PV638739</ext-link> (<italic><abbrev xmlns:xlink="http://www.w3.org/1999/xlink" xlink:title="translation elongation factor 1-alpha gene" id="ABBRID0ERLDI" xlink:type="simple">tef1-α</abbrev></italic>).</p></tp:treatment-sec><tp:treatment-sec sec-type="etymology" id="SECID0EVLDI"><title>Etymology.</title><p>Refers to the host tree <italic>Terminalia bellerica</italic> on which the fungus was collected.</p></tp:treatment-sec><tp:treatment-sec sec-type="description" id="SECID0E4LDI"><title>Description.</title><p>Basidiome annual, resupinate to effused, reflexed, pileate, applanate, sessile, fused to imbricate, soft when fresh, corky when dry. Pilei dimidiate, projecting up to 2.8 cm long, 5.4 cm wide, and 3.2 cm thick at the base. Pileal surface light brown (6D5), brown (6E8) to dark brown (6F8), smooth, widely zonate, infrequently warted. Margin brown (6E8), velutinate, obtuse to acute, up to 3 mm in thickness. Marginal setae absent. Pore surface brown (6E7) to dark brown (6F8), glancing. Pores round to angular, 6–9 per mm. Context light brown (6D8), zonate, homogenous, up to 3 mm in thickness. Tube layer golden brown (5D7) to light brown (6D8), hard and corky, with tubes up to 2 mm long.</p><fig id="F4" position="float" orientation="portrait"><object-id xmlns:xlink="http://www.w3.org/1999/xlink" content-type="doi" xlink:type="simple">10.3897/mycokeys.125.168173.figure4</object-id><object-id xmlns:xlink="http://www.w3.org/1999/xlink" content-type="arpha" xlink:type="simple">268B7569-9D42-5A5A-AF4C-5DB9D844398B</object-id><label>Figure 4.</label><caption><p><italic><tp:taxon-name><tp:taxon-name-part taxon-name-part-type="genus" reg="Fuscoporia">Fuscoporia</tp:taxon-name-part> <tp:taxon-name-part taxon-name-part-type="species" reg="terminalianae">terminalianae</tp:taxon-name-part></tp:taxon-name></italic> (holotype MUBL1107). <bold>a.</bold> Basidiomes; <bold>b.</bold> Habitat; <bold>c.</bold> Pore surface; <bold>d.</bold> Transverse section of a basidiome; <bold>e.</bold> Dissepiment edges and skeletal hyphae; <bold>f, g.</bold> Hymenial setae; <bold>h.</bold> Cystidioles; <bold>i.</bold> Basidioles; <bold>j.</bold> Basidia; <bold>k.</bold> Basidiospores. Scale bars: 2 cm (<bold>a–d</bold>); 5 μm (<bold>e–k</bold>).</p></caption><graphic xmlns:xlink="http://www.w3.org/1999/xlink" xlink:href="mycokeys-125-147-g004.jpg" position="float" orientation="portrait" xlink:type="simple" id="oo_1468448.jpg"><uri content-type="original_file" xlink:type="simple">https://binary.pensoft.net/fig/1468448</uri></graphic></fig><p><bold><italic>Hyphal system</italic>.</bold> Hyphal system dimitic; generative hyphae simple septate; tissue darkening but otherwise unchanged in <abbrev xmlns:xlink="http://www.w3.org/1999/xlink" xlink:title="5% potassium hydroxide" id="ABBRID0ELNDI" xlink:type="simple">KOH</abbrev>.</p><p><bold><italic>Context</italic>.</bold> Generative hyphae hyaline to golden yellow, thin to thick-walled, branched, frequently septate, 2–5 µm; skeletal hyphae dominant, rust-brown, thick-walled with a medium to wide lumen, unbranched, occasionally septate, 2.5–4.8 µm.</p><p><bold><italic>Tubes</italic>.</bold> Generative hyphae mostly present at dissepiment edges and subhymenium, hyaline to pale yellow, thin to thick-walled, frequently branched and simple septate, 1.5–5.2 mm, most of the hyphae at dissepiment edges and hymenium are encrusted with simple crystals, skeletal hyphae dominant, yellowish brown, thick-walled with a medium to wide lumen, frequently septate, more or less straight, subparallel along the tubes, 2.5–5 mm. Hymenial setae ventricose to subulate, mostly originating from tramal hyphae, dark brown, thick-walled, 13−45 × 4−7 µm. Cystidioles hyaline, fusoid to subulate, rare, tapering at the end, 9–32 × 4.5–7 µm. Basidioles broadly clavate 5–13 × 2.5–6 µm. Basidia broadly clavate, hyaline, four sterigmata, 5.2–15 × 2.9–6 µm. Basidiospores ellipsoid, hyaline, thin-walled, smooth, <abbrev xmlns:xlink="http://www.w3.org/1999/xlink" xlink:title="cotton blue" id="ABBRID0E4NDI" xlink:type="simple">CB</abbrev> ̄, <abbrev xmlns:xlink="http://www.w3.org/1999/xlink" xlink:title="Melzer’s reagent" id="ABBRID0EBODI" xlink:type="simple">IKI</abbrev> ̄, (3–)3.3–4.3(–4.5) × (2.5–)2.8–3 µm, Q=1.48, Q range=1.2–1.7, (n = 30/2).</p></tp:treatment-sec><tp:treatment-sec sec-type="Additional specimen examined" id="SECID0EFODI"><title>Additional specimen examined.</title><p><bold>India</bold> • Tamil Nadu, Kallakurichi District, Vellimalai (<named-content xmlns:xlink="http://www.w3.org/1999/xlink" content-type="dwc:verbatimCoordinates" xlink:type="simple"><named-content content-type="geo-json" specific-use="{&#34;type&#34;:&#34;Point&#34;,&#34;coordinates&#34;:[79.164444,12.471389]}" id="NCID0EQODI" xlink:type="simple">11°87'77"N, 78°69'52"E</named-content></named-content>), on dead wood (<italic>Terminalia bellerica</italic>), 30 Oct. 2019, M. Kaliyaperumal, VM2B. GenBank: <ext-link xmlns:xlink="http://www.w3.org/1999/xlink" ext-link-type="gen" xlink:href="PQ113745" xlink:type="simple">PQ113745</ext-link> (<abbrev xmlns:xlink="http://www.w3.org/1999/xlink" xlink:title="nuclear ribosomal large subunit" id="ABBRID0E3ODI" xlink:type="simple">nrLSU</abbrev>); <ext-link xmlns:xlink="http://www.w3.org/1999/xlink" ext-link-type="gen" xlink:href="PQ098034" xlink:type="simple">PQ098034</ext-link> (<abbrev xmlns:xlink="http://www.w3.org/1999/xlink" xlink:title="nuclear ribosomal internal transcribed spacer" id="ABBRID0EFPDI" xlink:type="simple">ITS</abbrev>); <ext-link xmlns:xlink="http://www.w3.org/1999/xlink" ext-link-type="gen" xlink:href="PV638734" xlink:type="simple">PV638734</ext-link> (<italic><abbrev xmlns:xlink="http://www.w3.org/1999/xlink" xlink:title="RNA polymerase II gene" id="ABBRID0EPPDI" xlink:type="simple">rpb2</abbrev></italic>); <ext-link xmlns:xlink="http://www.w3.org/1999/xlink" ext-link-type="gen" xlink:href="PV638740" xlink:type="simple">PV638740</ext-link> (<italic><abbrev xmlns:xlink="http://www.w3.org/1999/xlink" xlink:title="translation elongation factor 1-alpha gene" id="ABBRID0EZPDI" xlink:type="simple">tef1-α</abbrev></italic>).</p></tp:treatment-sec><tp:treatment-sec sec-type="notes" id="SECID0E4PDI"><title>Notes.</title><p>In multigene phylogenetic analyses, <italic><tp:taxon-name><tp:taxon-name-part taxon-name-part-type="genus" reg="Fuscoporia">F.</tp:taxon-name-part> <tp:taxon-name-part taxon-name-part-type="species" reg="terminalianae">terminalianae</tp:taxon-name-part></tp:taxon-name></italic> forms an isolated lineage within the <italic><tp:taxon-name><tp:taxon-name-part taxon-name-part-type="genus" reg="Fuscoporia">F.</tp:taxon-name-part> <tp:taxon-name-part taxon-name-part-type="species" reg="torulosa">torulosa</tp:taxon-name-part></tp:taxon-name></italic> complex. <italic><tp:taxon-name><tp:taxon-name-part taxon-name-part-type="genus" reg="Fuscoporia">Fuscoporia</tp:taxon-name-part> <tp:taxon-name-part taxon-name-part-type="species" reg="rhabarbarina">rhabarbarina</tp:taxon-name-part></tp:taxon-name></italic> is distinguished from <italic><tp:taxon-name><tp:taxon-name-part taxon-name-part-type="genus" reg="Fuscoporia">F.</tp:taxon-name-part> <tp:taxon-name-part taxon-name-part-type="species" reg="terminalianae">terminalianae</tp:taxon-name-part></tp:taxon-name></italic> by its glabrous, sulcate pilear surface, number of pores, and basidiospore size; in contrast, <italic><tp:taxon-name><tp:taxon-name-part taxon-name-part-type="genus" reg="Fuscoporia">F.</tp:taxon-name-part> <tp:taxon-name-part taxon-name-part-type="species" reg="terminalianae">terminalianae</tp:taxon-name-part></tp:taxon-name></italic> has a smooth, infrequently warted, widely zonate pilear surface (<xref ref-type="bibr" rid="B15">Dai 2010</xref>). <italic><tp:taxon-name><tp:taxon-name-part taxon-name-part-type="genus" reg="Fuscoporia">Fuscoporia</tp:taxon-name-part> <tp:taxon-name-part taxon-name-part-type="species" reg="licnoides">licnoides</tp:taxon-name-part></tp:taxon-name></italic> and <italic><tp:taxon-name><tp:taxon-name-part taxon-name-part-type="genus" reg="Fuscoporia">F.</tp:taxon-name-part> <tp:taxon-name-part taxon-name-part-type="species" reg="terminalianae">terminalianae</tp:taxon-name-part></tp:taxon-name></italic> are similar in having a zonate basidiome and homogeneous context, but the latter differs in having an effused-reflexed basidiome, larger setae, and smaller basidiospores (<italic><tp:taxon-name><tp:taxon-name-part taxon-name-part-type="genus" reg="Fuscoporia">F.</tp:taxon-name-part> <tp:taxon-name-part taxon-name-part-type="species" reg="terminalianae">terminalianae</tp:taxon-name-part></tp:taxon-name></italic> 3–4.5 × 2.5–3 μm vs. <italic><tp:taxon-name><tp:taxon-name-part taxon-name-part-type="genus" reg="Fuscoporia">F.</tp:taxon-name-part> <tp:taxon-name-part taxon-name-part-type="species" reg="licnoides">licnoides</tp:taxon-name-part></tp:taxon-name></italic> 4–5 × 2.5–3.5 μm) (<xref ref-type="bibr" rid="B31">Oliveira and Gibertoni 2023</xref>). <italic><tp:taxon-name><tp:taxon-name-part taxon-name-part-type="genus" reg="Fuscoporia">Fuscoporia</tp:taxon-name-part> <tp:taxon-name-part taxon-name-part-type="species" reg="terminalianae">terminalianae</tp:taxon-name-part></tp:taxon-name></italic>, <italic><tp:taxon-name><tp:taxon-name-part taxon-name-part-type="genus" reg="Fuscoporia">F.</tp:taxon-name-part> <tp:taxon-name-part taxon-name-part-type="species" reg="senex">senex</tp:taxon-name-part></tp:taxon-name></italic>, and <italic><tp:taxon-name><tp:taxon-name-part taxon-name-part-type="genus" reg="Fuscoporia">F.</tp:taxon-name-part> <tp:taxon-name-part taxon-name-part-type="species" reg="torulosa">torulosa</tp:taxon-name-part></tp:taxon-name></italic> are similar in having applanate, dimidiate basidiomes with narrowly zonate pilear surfaces and dimitic hyphal systems, as well as the presence of cystidioles and cyanophilic basidiospores, while <italic><tp:taxon-name><tp:taxon-name-part taxon-name-part-type="genus" reg="Fuscoporia">F.</tp:taxon-name-part> <tp:taxon-name-part taxon-name-part-type="species" reg="terminalianae">terminalianae</tp:taxon-name-part></tp:taxon-name></italic> differs in having a warted pilear surface and smaller basidiospores (<xref ref-type="bibr" rid="B15">Dai 2010</xref>).</p></tp:treatment-sec><ref-list><ref id="B15"><mixed-citation xmlns:xlink="http://www.w3.org/1999/xlink" xlink:type="simple"><person-group><name name-style="western"><surname>Dai</surname><given-names>YC</given-names></name></person-group> (<year>2010</year>) <article-title><tp:taxon-name><tp:taxon-name-part taxon-name-part-type="family">Hymenochaetaceae</tp:taxon-name-part></tp:taxon-name> (<tp:taxon-name><tp:taxon-name-part taxon-name-part-type="phylum">Basidiomycota</tp:taxon-name-part></tp:taxon-name>) in China.</article-title><source>Fungal Diversity</source><volume>45</volume>(<issue>1</issue>): <fpage>131</fpage>–<lpage>343</lpage>. <ext-link xlink:href="10.1007/s13225-010-0066-9" ext-link-type="doi" xlink:type="simple">https://doi.org/10.1007/s13225-010-0066-9</ext-link></mixed-citation></ref><ref id="B31"><mixed-citation xmlns:xlink="http://www.w3.org/1999/xlink" xlink:type="simple"><person-group><name name-style="western"><surname>Oliveira</surname><given-names>VRT</given-names></name><name name-style="western"><surname>Gibertoni</surname><given-names>TB</given-names></name></person-group> (<year>2023</year>) <article-title>New records on <italic><tp:taxon-name><tp:taxon-name-part taxon-name-part-type="genus">Fomitiporia</tp:taxon-name-part></tp:taxon-name></italic> and <italic><tp:taxon-name><tp:taxon-name-part taxon-name-part-type="genus">Fuscoporia</tp:taxon-name-part></tp:taxon-name></italic> (<tp:taxon-name><tp:taxon-name-part taxon-name-part-type="family">Hymenochaetaceae</tp:taxon-name-part></tp:taxon-name>) in areas of the Atlantic Forest in Northeastern Brazil.</article-title><source>Lilloa</source><volume>60</volume>(<issue>1</issue>): <fpage>41</fpage>–<lpage>57</lpage>. <ext-link xlink:href="10.30550/j.lil/2023.60.1/2023.03.20" ext-link-type="doi" xlink:type="simple">https://doi.org/10.30550/j.lil/2023.60.1/2023.03.20</ext-link></mixed-citation></ref></ref-list></tp:taxon-treatment>
